# Supplementary material for: Design of Rational JAK3 Inhibitors Based on the Parent Core Structure of 1,7-Dihydro-Dipyrrolo [2,3-b:3′,2′-e] Pyridine
Source: Int J Mol Sci. 2022 May 13;23(10):5437. doi: 10.3390/ijms23105437 (PMC9141313; doi:10.3390/ijms23105437)
Supplement: Supplementary file 1 [file ijms-23-05437-s001.zip]

Archive with 1 entries (1 files):
- ijms-1730277-supplementary.pdf
